# Supplementary material for: Optimization of non-coding regions for a non-modified mRNA COVID-19 vaccine
Source: Nature. 2021 Nov 18;601(7893):410–4. doi: 10.1038/s41586-021-04231-6 (PMC8770133; doi:10.1038/s41586-021-04231-6)
Supplement: Supplementary file 2 — Source Data Fig. 2 [file 41586_2021_4231_MOESM2_ESM.xlsx]

## Sheet: Figure 2A
	Sham						CVnCOV						CV2CoV
0	25	25	25	25	25	25	25	25	25	25	25	25	41	25	25	25	25	25
1	25	25	25	25	25	25	25	25	25	25	25	25	42.8	25	25	25	25	25
2	25	25	25	25	25	25	25	25	25	25	25	25	2010	1679	333	127	1264	82
4	25	25	25	25	25	25	36	25	25	64	25	25	2696	4545	520	258	1050	78
5	25	25	25	25	25	25	48	166	25	25	710	47	16611	86541	31502	2714	48119	25312
6	25	25	25	25	25	25	163	766	36	126	2526	1061	50691	109485	25709	5122	38538	26741
8	25	31	25	25	26	25	162	266	47	125	1238	1114	18170	37079	7320	2133	11484	25721

## Sheet: Figure 2B
	Sham						CVnCOV						CV2CoV
0	20	20	20	20	20	20	20	20	20	20	20	20	24	20	20	20	21	20
1	20	20	20	20	20	20	20	20	68	20	20	20	20	20	20	20	22	20
2	20	20	20	20	20	20	20	20	20	20	20	20	147	578	62	112	255	114
4	22	52	20	20	21	20	30	30	20	43	29	42	248	624	154	125	224	60
5	20	20	20	20	20	21	60	182	20	49	302	20	3985	55713	8507	5403	81081	23148
6	20	20	20	20	20	20	160	123	20	260	2449	74	3946	8095	5321	707	9595	28201
8	20	20	20	20	20	20	405	309	20	83	382	26	5187	4317	2747	414	6793	5772

## Sheet: Figure 2C
	Sham						CVnCOV						CV2CoV
D614G	20	20	34	20	20	20	93	127	60	114	3417	304	5289	10428	2131	402	4635	9752
B.1.1.7 (alpha)	20	20	20	20	20	20	116	222	20	86	1165	56	1263	5128	1732	489	1894	5086
B.1.351 (beta)	21	41	61	24	20	106	143	205	74	172	1676	1611	2574	2632	859	531	647	651

## Sheet: Figure 2D
	Sham						CVnCoV						CV2CoV
WT	20	20	20	20	20	20	20.4	51.72	20	20	346.2	20	865.5	7614	743.3	84.03	3165	3584
B.1.1.7	20	20	20	20	20	20	516.4	1074	20	20	20766	9519	8245	34069	12787	1919	17717	28081
B.1.351	20	20	20	20	20	20	20	71.57	20	20	20	29.5	171.5	1859	55.69	20	409.4	20
B.1.617.2	20	20	20	20	20	20	20	20	20	20	84.27	20	207.4	2637	328.3	20	749.8	828

## Sheet: Figure 2E
Pfizer (W5)	9367	22899	7815	7360	7616	37645
CV2CoV (W5)	3985	55713	8507	5403	81081	23148
