# Supplementary material for: Optimization of non-coding regions for a non-modified mRNA COVID-19 vaccine
Source: Nature. 2021 Nov 18;601(7893):410–4. doi: 10.1038/s41586-021-04231-6 (PMC8770133; doi:10.1038/s41586-021-04231-6)
Supplement: Supplementary file 3 — Source Data Fig. 3 [file 41586_2021_4231_MOESM3_ESM.xlsx]

## Sheet: Figure 3A
	G1						G2						G3
	9001	BX034	9066	9064	AC195JA	D212DQ	9002	BX460	9063	CDF021	AL467I	AM391L	9003	9000	BA564L	9065	BF423DA	BD261FM
0	50	50	50	50	50	50	50	50	50	50	50	50	50	50	50	50	50	50
1	21190	30784	160892	330525	989	65607	50	157275	33244	49441	2485	10960	27013	2336	50	50	1550	50
2	831233	6447331	4458780	466116	28983	1265577	50	7254	2176679	4049759	610	4339	43482	50	50	50	50	50
4	2385	16546	5139	53837	9608	28626	252	2696	14047	10478	417	610	50	50	50	50	50	50
7	50	50	50	50	285	7244	50	50	50	50	50	50	50	50	50	50	50	50
10	7811	50	50	50	50	50	50	50	50	50	50	50	50	50	50	50	50	50

## Sheet: Figure 3B
	G1						G2						G3
	9001	BX034	9066	9064	AC195JA	D212DQ	9002	BX460	9063	CDF021	AL467I	AM391L	9003	9000	BA564L	9065	BF423DA	BD261FM
0	50	50	50	50	50	50	50	50	50	50	50	50	50	50	50	50	50	50
1	689530	94807	26050	16742	67262	50	20006	5516	4779	147571	11293	2410	1512	50	50	534	2880	1453
2	104555	25238907	19827338	36851405	122482098	6673231	20821	50	4844630	63844583	448600	10975950	278	50	799	321400	50	50
4	403988	123245	183490	375586	1993043	611936	60535	28902	216764	80946	50	263105	50	50	50	427473	50	50
7	224092	2377	119226	5518	50	83055	50	50	50	678	1296	1813	50	388	50	50	50	50
10	519	50	185	157	50	4290	50	50	50	50	50	50	50	50	50	50	50	50
