# Supplementary material for: Optimization of non-coding regions for a non-modified mRNA COVID-19 vaccine
Source: Nature. 2021 Nov 18;601(7893):410–4. doi: 10.1038/s41586-021-04231-6 (PMC8770133; doi:10.1038/s41586-021-04231-6)
Supplement: Supplementary file 4 — Source Data Fig. 4 [file 41586_2021_4231_MOESM4_ESM.xlsx]

## Sheet: Figure 4A
Sham						CVnCoV						CV2CoV
831233	6447331	4458780	466116	28983	1265577	252	157275	2176679	4049759	2485	10960	43482	2336	50	50	1550	50

## Sheet: Figure 4B
Sham						CVnCoV						CV2CoV
689530	25238907	19827338	36851405	122482098	6673231	60535	28902	4844630	63844583	448600	10975950	1512	388	799	427473	2880	1453

## Sheet: Figure 4C
ELISA	BAL
1.4	5.92
1.4	6.81
1.4	6.65
1.4	5.67
1.4	4.46
1.4	6.1
2.21	2.4
2.88	5.2
1.56	6.34
2.1	6.61
3.4	3.4
3.03	4.04
4.7	4.64
5.04	3.37
4.41	1.7
3.71	1.7
4.59	3.19
4.43	1.7

## Sheet: Figure 4D
NAb	BAL
1.51	5.92
1.36	6.81
1.3	6.65
1.3	5.67
1.32	4.46
1.64	6.1
2.71	2.4
3.04	5.2
1.72	6.34
2.41	6.61
2.95	3.4
1.91	4.04
3.48	4.64
4.01	3.37
3.44	1.7
3.05	1.7
3.97	3.19
3.46	1.7

## Sheet: Figure 4E
ELISA	BAL
1.4	5.84
1.4	7.4
1.4	7.3
1.4	7.57
1.4	8.09
1.4	6.82
2.21	4.78
2.88	4.46
1.56	6.69
2.1	7.81
3.4	5.65
3.03	7.04
4.7	3.18
5.04	2.59
4.41	2.9
3.71	5.63
4.59	3.46
4.43	3.16

## Sheet: Figure 4F
NAb	BAL
1.51	5.84
1.36	7.4
1.3	7.3
1.3	7.57
1.32	8.09
1.64	6.82
2.71	4.78
3.04	4.46
1.72	6.69
2.41	7.81
2.95	5.65
1.91	7.04
3.48	3.18
4.01	2.59
3.44	2.9
3.05	5.63
3.97	3.46
3.46	3.16
