# Supplementary material for: Optimization of non-coding regions for a non-modified mRNA COVID-19 vaccine
Source: Nature. 2021 Nov 18;601(7893):410–4. doi: 10.1038/s41586-021-04231-6 (PMC8770133; doi:10.1038/s41586-021-04231-6)
Supplement: Supplementary file 5 — Source Data Extended Data Fig. 1 [file 41586_2021_4231_MOESM5_ESM.xlsx]

## Sheet: ED Fig. 1
	Sham						CVnCoV						CV2CoV
IL-6	0.33	0.33	2.57	0.33	2.28	0.33	0.74	6.02	0.33	6.05	0.48	1.24	2.15	2.93	3.24	1.36	2.94	4.02
IL-7	14.31	20.99	1.6	6.47	45.08	9.5	47.89	3.97	36.03	34.29	29.72	44.56	56.91	64.77	41.53	16.18	45.3	31.29
IL-8	0.15	1.39	0.15	0.29	0.15	0.15	0.22	0.26	1.02	1.13	0.91	0.15	0.15	1.52	0.69	0.15	0.15	0.17
IL-1RA	288.84	117.51	133.59	274.16	596.45	260.71	4459.38	1233.38	3435.49	1307.6	4466.39	4275.1	2043.69	4336.49	7496.93	5158.33	6161.21	6349.58
IFN-α2a	5.95	1.7	2.54	3.57	6.18	2.61	21.79	9.92	10.76	19.35	25.12	17.16	24.55	37.96	233.76	21.54	71.65	97.5
IP-10	718.46	109.24	736.36	734.43	510.34	788.7	10796.9	3146.56	7471.08	1811.49	10281	7403.58	11755.8	10541.7	15908.9	10244.2	17271.7	11621
MCP-1	168.27	256.81	174.97	117.31	223.61	163.17	618.2	387.45	780.28	537.26	890.81	605.19	570.97	1369.48	3763.04	532.99	3190.6	691.98
MIP-1α	58.45	7.7	40.36	8.1	8.11	37.23	52.51	25.83	39.94	10.98	24.11	23.79	30.63	87.28	63.76	124.93	44.88	39.62
VEG-F	7.94	7.38	16.64	10.93	14.14	25.89	2.08	2.89	11.94	13.12	2.89	8.04	6.05	2	4.18	3.77	2.62	9.49
