# Supplementary material for: Optimization of non-coding regions for a non-modified mRNA COVID-19 vaccine
Source: Nature. 2021 Nov 18;601(7893):410–4. doi: 10.1038/s41586-021-04231-6 (PMC8770133; doi:10.1038/s41586-021-04231-6)
Supplement: Supplementary file 6 — Source Data Extended Data Fig. 2 [file 41586_2021_4231_MOESM6_ESM.xlsx]

## Sheet: ED Fig. 2
	Sham						CVnCOV						CV2CoV
C.37 (lambda)	20	20	20	20	20	20	784	1355	20	248	877	33	1293	8277	2664	996	1087	1097
B.1.617.1 (kappa)	25	25	40	48	23	45	173	219	28	190	143	64	585	3134	878	447	497	270
B.1.617.2 (delta)	20	20	20	20	20	20	42	30	20	26	347	42	450	2286	686	58	390	944
