# Supplementary material for: Optimization of non-coding regions for a non-modified mRNA COVID-19 vaccine
Source: Nature. 2021 Nov 18;601(7893):410–4. doi: 10.1038/s41586-021-04231-6 (PMC8770133; doi:10.1038/s41586-021-04231-6)
Supplement: Supplementary file 7 — Source Data Extended Data Fig. 3 [file 41586_2021_4231_MOESM7_ESM.xlsx]

## Sheet: ED Fig. 3A
Sham	CVnCoV	CV2CoV
0	0	0.08
0	0	0.199
0	0	0.079
0	0	0.0234
0	0	0.121
0	0	0.0119

## Sheet: ED Fig. 3B
Sham	CVnCoV	CV2CoV
0.0411	0.0181	0.15
0.0185	0.0251	0.702
0.0433	0.0193	0.338
0.0226	0.00583	0.0234
0.119	0.045	0.824
0.0651	0.0593	0.0596

## Sheet: ED Fig. 3C
Sham						CVnCoV						CV2CoV
10	10	273	10	13	10	80	38	30	28	38	20	103	523	88	60	83	40

## Sheet: ED Fig. 3D
Sham						CVnCoV						CV2CoV
10	10	10	10	10	10	10	10	10	10	10	10	10	15	10	15	10	10
