# Supplementary material for: Optimization of non-coding regions for a non-modified mRNA COVID-19 vaccine
Source: Nature. 2021 Nov 18;601(7893):410–4. doi: 10.1038/s41586-021-04231-6 (PMC8770133; doi:10.1038/s41586-021-04231-6)
Supplement: Supplementary file 8 — Source Data Extended Data Fig. 4 [file 41586_2021_4231_MOESM8_ESM.xlsx]

## Sheet: ED Fig. 4A&B
	Sham						CVnCoV						CV2CoV
BAL	1285894	9743396	6862160	1164542	69439	2057370	1005	175146	3333630	6150525	4693	19244	92611	2786	500	500	2000	500
NS	2529412	38268511	30583763	56249629	188773267	11795362	202825	78096	7813884	96118945	688306	17129637	2304	1514	1624	1551567	3330	1903

## Sheet: ED Fig. 4C&D
ELISA	BAL	NS
1.4	6.11	6.4
1.4	6.99	7.58
1.4	6.84	7.49
1.4	6.07	7.75
1.4	4.84	8.28
1.4	6.31	7.07
2.21	3	5.31
2.88	5.24	4.89
1.56	6.52	6.89
2.1	6.79	7.98
3.4	3.67	5.84
3.03	4.28	7.23
4.7	4.97	3.36
5.04	3.44	3.18
4.41	2.7	3.21
3.71	2.7	6.19
4.59	3.3	3.52
4.43	2.7	3.28

## Sheet: ED Fig. 4E&F
NAb	BAL	NS
1.3	6.11	6.4
1.3	6.99	7.58
1.3	6.84	7.49
1.3	6.07	7.75
1.3	4.84	8.28
1.3	6.31	7.07
2.2	3	5.31
2.09	5.24	4.89
1.3	6.52	6.89
2.41	6.79	7.98
3.39	3.67	5.84
1.87	4.28	7.23
3.6	4.97	3.36
3.91	3.44	3.18
3.73	2.7	3.21
2.85	2.7	6.19
3.98	3.3	3.52
4.45	2.7	3.28
