# Supplementary material for: Optimization of non-coding regions for a non-modified mRNA COVID-19 vaccine
Source: Nature. 2021 Nov 18;601(7893):410–4. doi: 10.1038/s41586-021-04231-6 (PMC8770133; doi:10.1038/s41586-021-04231-6)
Supplement: Supplementary file 9 — Source Data Extended Data Fig. 5 [file 41586_2021_4231_MOESM9_ESM.xlsx]

## Sheet: ED Fig. 5
	BAL				NS
Sham	CVnCoV	CV2CoV		Sham	CVnCoV	CV2CoV
4.37	2.7	3.03		7.7	4.37	2.7
5.2	4.2	2.7		6.53	6.37	2.7
5.47	5.7	2.7		6.2	6.03	3.03
5.03	5.37	2.7		6.37	7.37	5.7
3.87	2.7	2.7		6.7	4.47	2.7
6.37	4.93	2.7		6.93	6.2	2.7
