# Supplementary material for: Optimization of non-coding regions for a non-modified mRNA COVID-19 vaccine
Source: Nature. 2021 Nov 18;601(7893):410–4. doi: 10.1038/s41586-021-04231-6 (PMC8770133; doi:10.1038/s41586-021-04231-6)
Supplement: Supplementary file 10 — Source Data Extended Data Fig. 6 [file 41586_2021_4231_MOESM10_ESM.xlsx]

## Sheet: ED Fig. 6
	Sham						CVnCOV						CV2CoV
ELISA. (A)
8	25	31	25	25	26	25	162	266	47	125	1238	1114	18170	37079	7320	2133	11484	25721
9	183	451	118	841	121	248	20474	38023	25904	54663	18042	52064	28791	57693	13667	21276	25663	9572
NAb (B)
8	20	20	20	20	20	20	405	309	20	83	382	26	5187	4317	2747	414	6793	5772
9	97	123	210	208	264	485	421	1232	170	2055	490	258	1546	3495	2164	937	5922	3644
