# Supplementary material for: Optimization of non-coding regions for a non-modified mRNA COVID-19 vaccine
Source: Nature. 2021 Nov 18;601(7893):410–4. doi: 10.1038/s41586-021-04231-6 (PMC8770133; doi:10.1038/s41586-021-04231-6)
Supplement: Supplementary file 11 — Source Data Extended Data Fig. 7 [file 41586_2021_4231_MOESM11_ESM.xlsx]

## Sheet: ED Fig. 7A
CV2CoV	CVnCoV	Sham
18	24	47
12	60	56
25	26	31
27	27	65
26	27	49
26	16	35

## Sheet: ED Fig. 7B
CV2CoV	CVnCoV	Sham
3	3	5
2	4	3
0	1	6
3	1	5
1	2	11
4	5	11
1	6	5
4	0	1
6	8	1
3	11	3
1	7	3
0	3	7
2	7	7
1	10	12
2	10	13
1	4	10
0	0	6
2	1	6
3	2	3
3	2	5
2	7	5
2	6	2
8	5	2
5	3	2
4	1	4
0	2	8
0	6	5
3	2	5
4	2	9
3	11	12
10	2	13
3	1	9
3	4	4
1	6	8
0	2	3
2	4	2
2	2	4
4	3	9
9	2	12
5	4	7
3	2	3
4	3	1
1	1	2
5	0	2
6	3	7
1	2	3
3	2	9
3	3	8
